# Supplementary material for: Intramural Healthcare Consumption and Costs After Traumatic Brain Injury: A Collaborative European NeuroTrauma Effectiveness Research in Traumatic Brain Injury (CENTER-TBI) Study
Source: J Neurotrauma. 2023 Sep 29;40(19-20):2126–45. doi: 10.1089/neu.2022.0429 (PMC10541942; doi:10.1089/neu.2022.0429)
Supplement: Supplemental data [file SuppMethods.odt]

## Supplementary Figure S1. Proportion of mean total intramural costs per cost- category according country

Cost category
AT
BE
DE
DK
ES
FI
FR
HU
IT
LT
LV
NL
NO
RO
RS
SE
UK
 
 Prehospital costs 
6%
5%
5%
5%
3%
5%
3%
4%
3%
2%
6%
5%
5%
6%
11%
3%
4%
 
 ICU admission
65%
49%
54%
48%
50%
38%
64%
60%
43%
43%
31%
36%
38%
55%
48%
44%
49%
 
 Ward admission
11%
14%
5%
4%
17%
10%
6%
3%
13%
16%
36%
17%
9%
28%
18%
7%
14%
 
 Intracranial surgery
5%
6%
7%
12%
5%
10%
8%
13%
7%
12%
11%
8%
9%
5%
7%
13%
9%
 
 Extracranial surgery 
0%
4%
6%
2%
5%
2%
1%
2%
6%
1%
2%
5%
7%
0%
2%
4%
2%
 
 Laboratory costs
2%
2%
2%
1%
3%
2%
2%
2%
2%
2%
4%
2%
2%
4%
3%
2%
2%
 
 Imaging
1%
1%
1%
0%
1%
2%
1%
1%
1%
1%
1%
1%
1%
1%
3%
1%
1%
 
 Bloodproducts
0%
0%
2%
1%
1%
1%
1%
2%
2%
1%
0%
1%
1%
0%
1%
4%
1%
 
 Rehabilitation
8%
17%
17%
26%
14%
29%
15%
12%
23%
20%
6%
24%
27%
0%
5%
21%
16%
In this figure the proportion of the total intramural costs from each cost category are plotted in a histogram for each country separately. The exact percentage for each cost category (including prehospital costs, intensive care unit and ward admission costs, intra- and extracranial surgery costs, laboratory costs, imaging costs, blood products costs and rehabilitation costs) are presented in the table directly below the figure. 


## Supplementary Table S1. Healthcare services including unit prices and corresponding sources
Health care unit
Cost
category
Value (€)

Reference
Source
Value (€)
2017
Remark
Transportation


Ambulance

Other
741 
2019
NZA prices 
718
Costs for  immediate transportations
323 
2019
NZA prices 
313
Costs for planned transportations
Mobile Intensive Care Unit
Other
2,322
2019
NZA prices 
2,250
Costs for planned ICU transportations
Mobile Medical Team 
Other
3,424
2011
Multiple Sources
3,718
Per unit. See * for calculations
Admission

ER visit
Admission 
259
2014
Guidelines
264
Per visit
Ward (academic hospital)
Admission 
642
2014
Guidelines
656
Costs per day
ICU 
Admission 
3,186 
2021
NZA prices
3,001
Costs per day
Rehabilitation
Admission
460
2014
Guidelines
471
Costs per day
Imaging

CT Brain
Diagnostics 
144 
2020
NZA prices
137
Per unit
MRI Brain
Diagnostics 
298
2020
NZA prices
284
Per unit
Angiography
Diagnostics 
478
2018
NZA prices
471
Per unit
Intracranial surgical interventions

Aneurysm
Surgery
6,586
2021
NZA prices
6,206
Brain surgery, without admission costs
Acute subdural hematoma
Surgery
5,609
2021
NZA prices
5,285
Brain surgery, without admission costs
Contusion
Surgery
5,609
2021
NZA prices
5,285
Brain surgery, without admission costs
Craniofacial surgery
Surgery
1,945 
2020
NZA prices
1,855
Brain surgery, without admission costs
CSF- shunt
Surgery
4,631
2021
NZA prices
4,363
Brain surgery, without admission costs
Chronic subdural hematoma
Surgery
4,631
2021
NZA prices
4,363
Brain surgery, without admission costs
Decompressive craniectomy
Surgery
5,609 
2021
NZA prices
5,285
Brain surgery, without admission costs
Depressed skull fracture
Surgery
5,609
2021
NZA prices
5,285
Brain surgery, without admission costs
Epidural hematoma
Surgery
5,609
2021
NZA prices
5,285
Brain surgery, without admission costs
Intracerebral hematoma
Surgery
5,609
2021
NZA prices
5,285
Brain surgery, without admission costs
Infection
Surgery
4,631
2021
NZA prices
4,363
Brain surgery, without admission costs
Optic nerve decompression
Surgery
5,609
2021
NZA prices
5,285
Brain surgery, without admission costs
Fossa posterior surgery
Surgery
5,609 
2021
NZA prices
5,285
Brain surgery, without admission costs
Skull base fracture
Surgery
5,609
2021
NZA prices
5,285
Brain surgery, without admission costs
Ventriculostomy for CSF drainage
Surgery
4, 631
2021
NZA prices
4,363
Brain surgery, without admission costs
Debridement-minimal penetrating injury
Surgery
5,609
2021
NZA prices
5,285
Brain surgery, without admission costs
Debridement-extensive penetrating injury
Surgery
5,609
2021
NZA prices
5,285
Brain surgery, without admission costs
Foreign body removal
Surgery
5,609
2021
NZA prices
5,285
Brain surgery, without admission costs
Bone flap replacement
Surgery
5,609
2021
NZA prices
5,285
Brain surgery, without admission costs
Cranioplasty
Surgery
5,609
2021
NZA prices
5,285
Brain surgery, without admission costs
Decompressive craniectomy-bifrontal
Surgery
6,586
2021
NZA prices
6,206
Brain surgery, without admission costs
Decompressive craniectomy - removal boneflap
Surgery
6,586
2021
NZA prices
6,206
Brain surgery, without admission costs
Insertion ICP monitor/ Revision of catheter 
Surgery
4,631
2021
NZA prices
4,363
Brain surgery, without admission costs
Hydrocephalus
Surgery
5,609
2021
NZA prices
5,285
Brain surgery, without admission costs
Other
Surgery
5,609
2021
NZA prices
5,285
Brain surgery, without admission costs
Extracranial surgical interventions

Maxillofacial surgery
Surgery
1,945 
2020
NZA prices 
1,855
Extracranial surgery, without admission costs
Extremity fracture lower limb (internal/ external fixation)
Surgery
3,540
2020
NZA prices 
3,376
Extracranial surgery, without admission costs
Extremity fracture upper limb (internal/ external fixation)
Surgery
2,795
2020
NZA prices 
2,666
Extracranial surgery, without admission costs
Fasciotomy
Surgery
2,170 
2020
NZA prices 
2,070
Extracranial surgery, without admission costs
Laparotomy
Surgery
7,196
2021
NZA prices 
6,781
Extracranial surgery, without admission costs
Pelvic fracture (internal/ external fixation)
Surgery
9,772
2021
NZA prices 
9,208
Extracranial surgery, without admission costs
Spinal stabilization/ (cervical/ thoracic/ lumbar)
Surgery
11,685
2021
NZA prices 
11,011
Extracranial surgery, without admission costs
Thoracotomy
Surgery
7,196
2021
NZA prices 
6,781
Extracranial surgery, without admission  Costs
Tracheostomy
Surgery
2,113
2021
NZA prices 
1,992
Extracranial surgery, without admission costs
Vascular (operative)
Surgery
7,196
2021
NZA prices 
6,781
Extracranial surgery, without admission costs
Vascular (endovascular)
Surgery
19,510 
2020
NZA prices 
18,607
Extracranial surgery, without admission costs
Wound closure/graft
Surgery
2,410 
2020
NZA prices 
2,298
Extracranial surgery, without admission costs
Removal osteosynthesis material
Surgery
1,515
2017
NZA prices 
1,515
Extracranial surgery, without admission costs
Heart catheterization 
Surgery
1,560 
2016
NZA prices 
1,581
Extracranial surgery, without admission costs
Pacemaker insertion
Surgery
4,445 
2012
NZA prices 
4,708
Extracranial surgery, without admission costs
Gastrostomy
Surgery
489
2021
NZA prices 
461
Extracranial surgery, without admission costs
Placement of PEG tube
Surgery
192
2021
NZA prices 
182
Extracranial surgery, without admission costs
Placement of thoracic drain 
Surgery
1,162
2013
NZA prices 
1,201
Extracranial surgery, without admission costs
Eye surgery
Surgery
1,870
2017
NZA prices 
1,870
Extracranial surgery, without admission costs
Ear surgery
Surgery
765
2017
NZA prices 
765
Extracranial surgery, without admission costs
Other unspecified surgery
Surgery
2,215 
2020
NZA prices 
2,113
Extracranial surgery, without admission costs
Laboratory

Hematology and blood chemistry**
Laboratory
67
2021
Tarieven (star-shl.nl)
63
Per unit 
Packed red blood cell concentrates
Laboratory
216
2014
Guidelines
221
Per unit, 280 ml
Fresh whole blood
Laboratory
216
2014
Guidelines
221
Per unit, 280 ml
Fresh frozen plasma
Laboratory
163
2021
Medicijnkosten.nl
154
Per unit, 200 ml
Freeze dried plasma
Laboratory
163
2021
Medicijnkosten.nl
154
Per unit, 200 ml
Platelet concentrates
Laboratory
522
2014
Guidelines
534
Per unit, 330 ml
Prothrombin complex 
Laboratory
460
2021
Medicijnkosten.nl
433
Per unit, 500IE
Fibrinogen concentrate
Laboratory
2,581
2021
Medicijnkosten.nl
2,432
Per unit , 1gr
Albumine
Laboratory
286
2021
Medicijnkosten.nl
269
Per unit, 40mg/ml (100ml)
Recombinant factor FVIIa
Laboratory
820
2021
Medicijnkosten.nl
773
Per unit, 1mg
Tranexamic acid
Laboratory
17
2021
Medicijnkosten.nl
16
Per unit, 100mg
Cryoprecipate
Laboratory
710
2021
Medicijnkosten.nl
669
Per unit, 10.000E (50mg)
Desmopressin
Laboratory
14
2021
Medicijnkosten.nl
13
Per unit, 4mcg/ml (ampul 1ml)
Factor XIII
Laboratory
1,030
2021
Medicijnkosten.nl
971
Per unit, 1000IE
Calcium
Laboratory
7
2021
Medicijnkosten.nl
6
Per unit, 100mg/ml (ampul 10ml)
Vitamin K
Laboratory
4
2021
Medicijnkosten.nl
3
Per unit, 10mg/g


Caption: 
Supplementary table S1 shows a detailed overview of all used unit costs and corresponding sources. Using the national general consumer price index of the Netherlands all costs were corrected to Euro 2017, available from the Central Bureau of statistics: https://opendata.cbs.nl/statline/#/CBS/nl/dataset/70936ned/table?ts=1551859688904 
Legend: 
*Own calculation: National total costs for 2011: 21.3 million EUR (source: https://www.recht.nl/rechtspraak/uitspraak/?ecli=ECLI:NL:CBB:2015:428; accessed 06-09-2019. National total use: 6220 units (https://www.ambulancezorg.nl/static/upload/raw/1aa59bb7-a8e0-48e5-897e-06f9703a7e3d/ambulances-in-zicht-2015.pdf; accessed 06-09-2019). Unit price =€3,424 (21,300,000/6.223).
**Due to the major variation in laboratory studies only the most commonly performed studies were counted. Prices are calculated based on the NZA prices of individual studies.  

## Supplementary Table S2. National general consumer price index, the Netherlands
Year
Inflation %
Absolute inflation
Calculation factor 
2017
1.40%
1.014
0.986
2018
1.70%
1.017
0.983
2019
1.60%
1.016
0.984
2020
1.20%
1.012
0.988

## Supplementary Table S3. Purchasing power parity (PPP) for the general domestic product (GDP)
Country 
PPP for GDP
National currency per US Dollar- 2017
PPP for GDP
in US Dollar- 2017*

Netherlands
0.782
1.278772379
Belgium
0.776
1.288659794
France
0.77
1.298701299
Germany
0.745
1.342281879
Spain
0.631
1.584786054
Italy
0.69
1.449275362
United Kingdom
0.685
1.459854015
Serbia
40.691
0.024575459
Romania
1.614
0.619578686
Hungary
136.037
0.007350941
Austria
0.775
1.290322581
Lithuania
0.443
2.257336343
Latvia
0.485
2.06185567
Denmark
6.872
0.145518044
Finland
0.864
1.157407407
Sweden
8.852
0.112968821
* PPP for GDP in US dollar is calculated by 1/ PPP for GDP in national currency. For example: The Netherlands has a PPP for GDP of 0.782 in their national currency per US dollar, which is 1.278772379 (1/0.782) for PPP for GDP in US dollars. 
PPP-GDP correction available from: Purchasing Power Parities for GDP and related indicators (oecd.org)

## Supplementary Table S4. Proportion of total costs spend on different categories according to severity of TBI

Cost category
TBI Severity
p - value
Mild
Moderate
Severe
 
Total
Mean
sd.
(%)
Mean
sd.
(%)
Mean
sd.
(%)
Mean
sd.
(%)

Total costs
14800
29800
100.0%
54700
55000
100.0%
79000
74800
100.0%
33200
54100
100.0%
<0.001
 Prehospital costs 
1000
1200
7.0%
1700
1600
3.2%
2200
1800
2.8%
1400
1500
4.1%
<0.001
 ICU admission
5300
16500
35.6%
26600
33100
48.7%
41700
48800
52.8%
15600
32800
47.0%
<0.001
 Ward admission
2900
6300
19.6%
6800
9600
12.4%
6800
12700
8.6%
4100
8700
12.5%
<0.001
 Intracranial surgery
900
3100
6.3%
4800
6200
8.9%
7100
8300
9.0%
2700
5800
8.2%
<0.001
 Extracranial surgery 
900
3400
6.0%
1800
5000
3.4%
2200
5100
2.8%
1300
4100
3.8%
<0.001
 Laboratory costs
400
800
2.6%
1200
1300
2.2%
1500
1700
1.9%
700
1200
2.2%
<0.001
 Imaging
300
200
1.7%
400
300
0.8%
500
400
0.6%
300
300
1.0%
<0.001
 Bloodproducts
100
800
0.8%
600
1600
1.2%
1100
4900
1.4%
400
2500
1.2%
<0.001
 Rehabilitation
2800
10400
18.6%
10400
19300
18.9%
15600
25200
19.8%
6400
16800
19.3%
<0.001
## Supplementary Table S5. Mean intramural costs for each cost category according to baseline characteristics
Patient characteristics 
Cost category
Total costs
Prehospital
Intracranial
Extracranial
Hospitalization
ICU (LOS. days)
Ward (LOS. days)
Laboratory
Imaging
Bloodproducts
Rehabilitation costs
Rehabiliation (LOS. days)
Mean
sd.
Mean
sd.
Mean
sd.
Mean
sd.
Mean
sd.
Mean
sd.
Mean
sd.
Mean
sd.
Mean
sd.
Mean
sd.
Mean
sd.
Mean
sd.
Sex
 
 
 
 
 
 
 
 
 
 
 
 
 
 
 
 
 
 
 
 
 
 
 
 
 Male
37200
58500
1500
1500
3000
6200
1400
4300
22800
39500
5.9
11.3
6.8
13.7
800
1300
300
300
500
2900
7000
18100
14.6
37.3
 Female
25000
42500
1200
1300
2000
4600
1000
3400
14400
26600
3.5
7.6
5.4
11.5
600
1000
300
200
300
1200
5300
13900
11.1
29.0
Age
 
 
 
 
 
 
 
 
 
 
 
 
 
 
 
 
 
 
 
 
 
 
 
 
 16-25 years
36100
59300
1500
1600
3100
6500
1500
4700
21300
36000
5.6
10.4
5.7
12.7
700
1200
300
300
500
1900
7100
18900
14.5
38.0
 26-40 years
37200
66500
1300
1400
3300
7300
1700
5000
22800
48000
6.0
13.2
6.3
12.7
800
1300
300
300
600
5100
6500
16200
14.2
35.8
 41-64 years
34400
53700
1400
1500
2800
5500
1300
3900
20700
34600
5.2
10.0
6.6
13.2
800
1200
300
300
300
1300
6700
18500
13.8
36.8
 ≥65 years
27300
40000
1200
1300
2000
4200
700
3000
16600
27500
4.1
8.4
6.4
13.2
700
1100
300
200
300
1100
5500
13200
11.9
28.8
Medical History
 
 
 
 
 
 
 
 
 
 
 
 
 
 
 
 
 
 
 
 
 
 
 
 
 Healthy patient
32800
52100
1400
1500
2700
5600
1500
4400
19500
32800
5.2
9.9
5.8
12.0
700
1100
300
300
400
3200
6300
16700
13.3
34.6
 Mild systemic disease
33700
58300
1300
1400
2700
6100
1100
3800
20400
40600
5.0
11.0
6.7
12.7
800
1300
300
300
300
1300
6700
17500
13.8
36.0
 Severe systemic disease
34100
51100
1300
1300
2700
5200
700
2700
21400
36700
5.1
10.3
7.7
17.9
800
1400
300
300
400
1200
6500
15300
13.4
32.1
Cause of injury
 
 
 
 
 
 
 
 
 
 
 
 
 
 
 
 
 
 
 
 
 
 
 
 
 Road traffic accident
39800
55900
1600
1600
2900
5700
2100
5300
23600
35700
6.3
10.8
6.8
12.8
800
1200
300
300
500
1700
7900
18400
16.8
38.4
 Fall
28600
52600
1200
1300
2500
5700
600
2500
17600
36900
4.4
10.3
5.8
12.2
600
1200
300
300
200
1000
5500
15700
11.5
32.8
 Violence
26000
48500
1100
1400
3300
6200
300
1500
15400
29600
3.4
7.3
6.1
16.7
600
1200
300
400
700
8700
4300
12800
8.9
26.4
 Self-harm
70300
66900
1700
1500
4500
5800
6500
10200
43500
45200
10.9
13.2
16.9
27.9
1700
2200
400
200
2100
3100
10000
16500
22.5
37.0
 Other
29300
50700
1300
1400
2400
5900
1000
3400
17700
32100
4.3
8.8
5.8
11.9
700
1200
300
200
300
1500
5600
17400
11.1
32.0
TBI severity
 
 
 
 
 
 
 
 
 
 
 
 
 
 
 
 
 
 
 
 
 
 
 
 
 Mild
14800
29800
1000
1200
900
3100
900
3400
8400
19100
1.8
5.5
4.5
9.5
400
800
300
200
100
800
2800
10400
5.8
21.5
 Moderate
54700
55000
1700
1600
4800
6200
1800
5000
33700
36200
8.9
10.9
10.1
13.5
1200
1300
400
300
600
1600
10400
19300
22.1
41.0
 Severe
79000
74800
2200
1800
7100
8300
2200
5100
48800
52200
13.5
14.7
10.3
19.2
1500
1700
500
400
1100
4900
15600
25200
32.6
51.7
Brain AIS
 
 
 
 
 
 
 
 
 
 
 
 
 
 
 
 
 
 
 
 
 
 
 
 
 Minor
4900
11600
800
900
100
700
700
2800
2300
6900
0.3
1.7
1.9
4.6
100
300
200
100
0
500
700
4800
1.4
9.8
 Moderate
7700
18400
800
900
200
900
800
2900
4100
12300
0.7
3.3
2.8
11.7
200
800
200
100
100
500
1300
6800
2.9
14.6
 Serious
12400
22900
1000
1000
400
1900
800
3000
6600
14200
1.0
3.8
5.5
9.2
400
700
300
200
100
700
2800
10700
6.1
21.9
 Severe
43600
48300
1700
1600
2900
4700
2200
5900
26700
30700
7.2
9.6
8.9
13.1
1000
1100
400
200
500
1700
8300
17100
18.1
37.6
 Critical
87100
72800
2300
1800
8700
8300
2000
4800
53900
51000
14.8
14.5
11.2
19.1
1700
1700
500
400
1100
4800
17000
25700
34.9
52.0
 Unsurvivable
18800
49900
1800
1500
2700
5500
700
2500
11900
43200
3.4
11.4
0.8
3.5
300
1000
200
200
900
1900
300
2100
0.5
3.6
ISS
 
 
 
 
 
 
 
 
 
 
 
 
 
 
 
 
 
 
 
 
 
 
 
 
 Minor (≤16)
8700
20100
800
900
500
2200
200
1300
4700
12400
0.8
3.5
3.3
8.5
200
600
200
200
0
300
1900
9000
4.1
18.8
 Major (16-25)
42200
63300
1600
1400
4400
7700
800
2700
25700
45500
6.4
12.6
7.9
12.6
900
1400
400
300
300
1200
8200
19000
16.9
38.0
 Critically injured (>25)
69000
64400
2100
1800
5300
6900
3400
6500
42400
42500
11.5
12.6
10.5
17.6
1400
1500
400
300
1100
4400
13000
22300
27.2
46.7
Baseline pupillary reaction
 
 
 
 
 
 
 
 
 
 
 
 
 
 
 
 
 
 
 
 
 
 
 
 
 Both reacting
29700
51000
1300
1400
2200
5300
1200
4100
17800
33800
4.4
9.5
6.2
12.8
700
1200
300
300
300
2600
5900
16100
12.4
33.4
 One reacting
68200
65600
1900
1700
6800
7200
1700
3600
40800
42900
11.0
12.1
9.1
14.7
1300
1400
400
300
800
1600
14500
24400
30.0
49.8
 Non-reacting
58900
69800
2100
1800
6700
7600
1600
3800
37100
49400
10.6
15.2
6.3
14.5
1100
1500
400
400
1200
2300
8700
19400
18.0
39.9
CT abnormalities
 
 
 
 
 
 
 
 
 
 
 
 
 
 
 
 
 
 
 
 
 
 
 
 
 Any CT abnormality
 
 
 
 
 
 
 
 
 
 
 
 
 
 
 
 
 
 
 
 
 
 
 
 
 Absent
16600
45200
1000
1200
1100
4200
900
3700
9700
32700
2.3
9.1
3.7
11.0
400
1000
200
200
100
900
3100
12800
6.7
26.1
 Present
46900
56900
1600
1600
4000
6500
1600
4300
28600
36400
7.4
10.7
8.5
14.1
1000
1300
400
300
600
3300
9100
19200
19.1
39.7
 Cisternal compression
70000
68000
1900
1600
8400
8100
1100
3200
42000
43100
11.4
12.2
9.3
16.2
1300
1500
500
400
1200
2400
13600
25100
28.2
51.6
 Midline shift 
64400
63600
1800
1600
8700
8300
700
2300
37600
40100
10.0
11.4
9.1
15.3
1200
1400
500
400
1000
2100
12900
23700
27.0
49.3
 Subarachnoid heamorrhage 
52600
59300
1700
1600
4600
7000
1600
4200
32200
37900
8.4
11.0
9.3
15.5
1100
1400
400
300
600
1800
10400
20600
21.6
42.5
 Epidural hematoma
53300
61600
1700
1600
5700
6900
1400
4000
33000
39600
8.6
11.7
9.5
16.8
1200
1400
500
300
600
1800
9400
20300
19.8
43.1
 Acute subdural hematoma
54200
61200
1700
1600
5500
7600
1400
4300
33000
38800
8.6
11.0
9.1
15.5
1100
1400
400
300
700
1900
10500
20800
21.8
42.8
 Diffuse axonal injury
62300
65200
2200
1900
4400
6100
2200
5400
37700
41500
10.2
12.2
9.1
17.0
1200
1400
400
300
1000
6800
13100
23300
26.7
46.8
 Contusion
57500
62100
1800
1700
5300
7400
1300
3800
35700
40200
9.5
11.7
9.4
15.7
1200
1400
500
300
700
4200
11100
21200
23.0
43.7
Inhospital mortality
 
 
 
 
 
 
 
 
 
 
 
 
 
 
 
 
 
 
 
 
 
 
 
 
 No
33600
55400
1300
1400
2500
5700
1300
4100
20100
36400
5.1
10.4
6.8
13.4
800
1200
300
300
300
2500
6900
17400
14.6
36.0
 Yes
28600
35000
1800
1700
4800
5600
1000
3200
18900
30500
5.9
9.2
0.6
3.1
400
700
300
300
1100
2400
100
1700
-
-
GOSE-6 months disability
 
 
 
 
 
 
 
 
 
 
 
 
 
 
 
 
 
 
 
 
 
 
 
 
1
38900
60800
1800
1700
5100
7200
1100
3500
26600
51300
7.5
14.2
4.3
11.7
800
1300
400
300
900
2100
2300
8200
5.1
18.1
2_3
107500
80400
1900
1600
8100
9300
3000
6900
61500
48500
16.3
14.3
17.8
27.5
2200
2000
500
400
1100
2300
29300
34600
61.3
70.8
4
68400
68700
1900
1700
4900
7700
3200
7300
41800
43000
10.7
12.1
12.3
18.2
1500
1700
400
400
700
1500
14000
22000
28.8
44.9
5
53100
57800
1800
1700
4400
6400
2000
4800
31700
39700
8.2
12.3
9.4
11.1
1100
1200
400
300
600
1800
11200
17000
23.2
35.6
6
36300
46100
1500
1500
2300
4800
1900
4500
21300
30400
5.4
9.0
7.2
9.6
800
1000
300
200
600
6600
7500
14500
15.9
30.8
7
17500
28900
1100
1300
1300
3700
800
2900
10400
19300
2.4
5.9
4.7
6.7
400
600
300
200
100
700
3000
8700
6.3
18.5
8
11000
23800
1000
1100
700
2600
500
2300
6600
16600
1.4
4.8
3.3
8.1
300
600
200
200
100
600
1600
8000
3.3
15.8


## Supplementary Table S6. Mean standardized intramural costs of traumatic brain injury according to trauma severity
Patient characteristics 
TBI severity
p - value
Mild
Moderate
Severe
Total
Mean (€)
sd.
Mean (€)
sd.
Mean (€)
sd.
Mean (€)
sd.

Total
14800
29800
54700
55000
79000
74800
33200
54100
<0.001
Sex
 
 
 
 
 
 
 
 
 
 Male
16400
32300
58000
59000
82400
78200
37200
58500
<0.001
 Female
11900
24400
47400
44300
68700
62600
25000
42500
<0.001
Age
 
 
 
 
 
 
 
 
 
 16-25 years
10900
26200
58600
76600
87700
71800
36100
59300
<0.001
 26-40 years
14000
32600
58300
55300
91800
96300
37200
66500
<0.001
 41-64 years
14400
28300
59900
55900
83700
71500
34400
53700
<0.001
 ≥65 years
17900
31500
45300
39500
52400
52400
27300
40000
<0.001
Medical History
 
 
 
 
 
 
 
 
 
 Healthy patient
12900
27100
54500
51300
81200
68200
32800
52100
<0.001
 Mild systemic disease
16300
31300
53500
57300
79500
88500
33700
58300
<0.001
 Severe systemic disease
19900
36500
58700
62900
65300
63100
34100
51100
<0.001
Cause of injury
 
 
 
 
 
 
 
 
 
 Road traffic accident
16600
30900
56700
52400
83300
68600
39800
55900
<0.001
 Fall
14400
30000
53500
57100
71500
82200
28600
52600
<0.001
 Violence
9400
21400
52600
54600
99200
72100
26000
48500
<0.001
 Self-harm
42600
60400
104000
64900
76100
67100
70300
66900
0.037
 Other
12100
25300
43200
50100
81400
74000
29300
50700
<0.001
Brain AIS
 
 
 
 
 
 
 
 
 
 Minor
4600
11400
13000
11700
16300
15400
4900
11600
<0.001
 Moderate
6000
13500
5200
3800
47500
50300
7700
18400
<0.001
 Serious
11200
20900
21600
27000
35700
46000
12400
22900
<0.001
 Severe
31700
39200
49800
50600
64900
55800
43600
48300
<0.001
 Critical
72200
58000
73900
58700
94100
78200
87100
72800
<0.001
 Unsurvivable
29200
33800
5000
3300
19300
53200
18800
49900
0.080
ISS
 
 
 
 
 
 
 
 
 
 Minor (≤16)
6600
14800
28100
39000
39200
46400
8700
20100
<0.001
 Major (16-25)
22100
35200
57600
51500
81500
91700
42200
63300
<0.001
 Critically injured (>25)
46000
48600
67900
59400
82700
69700
69000
64400
<0.001
Baseline pupillary reaction
 
 
 
 
 
 
 
 
 
 Both reacting
14400
29200
54100
55900
82500
75500
29700
51000
<0.001
 One reacting
24400
34800
64100
41300
90700
69800
68200
65600
<0.001
 Non-reacting
32500
54200
56500
52600
63500
72800
58900
69800
<0.001
CT abnormalities
 
 
 
 
 
 
 
 
 
 Any CT abnormality
 
 
 
 
 
 
 
 
 
 Absent
8300
22000
46100
62800
75500
102200
16600
45200
<0.001
 Present
23400
36000
57200
52400
79800
66700
46900
56900
<0.001
 Cisternal compression
54200
61700
58100
51500
78500
72200
70000
68000
<0.001
 Midline shift 
47400
48800
53800
48100
75400
71200
64400
63600
0.003
 Subarachnoid 
 heamorrhage 
27900
40300
59200
54100
80800
67300
52600
59300
<0.001
 Epidural hematoma
30800
46700
49200
48900
91200
70100
53300
61600
<0.001
 Acute subdural
 hematoma
27700
38100
63200
56400
80100
70900
54200
61200
<0.001
 Diffuse axonal injury
22100
38100
66300
56700
94000
66800
62300
65200
<0.001
 Contusion
29700
41000
62900
55500
87500
69900
57500
62100
<0.001
Inhospital mortality
 
 
 
 
 
 
 
 
 
 No
14600
29800
58400
56700
93000
76900
33600
55400
<0.001
 Yes
23600
27200
26300
25100
30400
38300
28600
35000
0.069
GOSE-6 months disability
 
 
 
 
 
 
 
 
 
1
23900
28400
42400
44200
44900
73300
38900
60800
<0.001
2_3
66600
72900
108000
83300
135100
72800
107500
80400
<0.001
4
34700
51600
77400
67100
114000
64400
68400
68700
<0.001
5
26600
36200
57400
42600
94600
66600
53100
57800
<0.001
6
18900
25600
54100
45900
78200
60100
36300
46100
<0.001
7
10000
17000
40100
35900
54800
46400
17500
28900
<0.001
8
7000
14900
36200
39200
50800
51300
11000
23800
<0.001
## Supplementary Table S7. Baseline characteristics according to country of injury and treatment.
Patient characteristics 
Country

AT
BE
DE
DK
ES
FI
FR
HU
IT
LT
LV
NL
NO
RO
RS
SE
UK
p - value
No.
(%)
No.
(%)
No.
(%)
No.
(%)
No.
(%)
No.
(%)
No.
(%)
No.
(%)
No.
(%)
No.
(%)
No.
(%)
No.
(%)
No.
(%)
No.
(%)
No.
(%)
No.
(%)
No.
(%)

Total
109
 
298
 
183
 
15
 
410
 
367
 
114
 
43
 
540
 
45
 
105
 
962
 
366
 
17
 
63
 
134
 
578
 
 
Sex 
 
 
 
 
 
 
 
 
 
 
 
 
 
 
 
 
 
 
 
 
 
 
 
 
 
 
 
 
 
 
 
 
 
 
 
 Male
75
69%
210
70%
126
69%
11
73%
284
69%
240
65%
91
80%
25
58%
385
71%
27
60%
72
69%
598
62%
245
67%
13
76%
43
68%
81
60%
400
69%
0.006
 Female
34
31%
88
30%
57
31%
4
27%
126
31%
127
35%
23
20%
18
42%
155
29%
18
40%
33
31%
364
38%
121
33%
4
24%
20
32%
53
40%
178
31%
 
Age 
 
 
 
 
 
 
 
 
 
 
 
 
 
 
 
 
 
 
 
 
 
 
 
 
 
 
 
 
 
 
 
 
 
 
 
 Median [IQR], years
63 [52, 75]
49 [34, 62]
55 [30, 72]
41 [33, 67]
45 [31, 62]
49 [29, 64]
35 [23, 55]
46 [32, 70]
55 [33, 71]
49 [36, 63]
43 [31, 55]
59 [39, 71]
46 [25, 63]
57 [40, 66]
42 [27, 61]
51 [33, 63]
49 [32, 64]
<0.001
 ≥65
52
48%
63
21%
61
33%
4
27%
96
23%
83
23%
11
10%
13
30%
183
34%
9
20%
14
13%
353
37%
80
22%
6
35%
9
14%
29
22%
127
22%
 
Medical history
 
 
 
 
 
 
 
 
 
 
 
 
 
 
 
 
 
 
 
 
 
 
 
 
 
 
 
 
 
 
 
 
 
 
<0.001
 Healthy
52
48%
175
59%
87
48%
11
73%
255
62%
204
56%
84
74%
19
44%
292
54%
18
40%
83
79%
510
53%
252
69%
12
71%
48
76%
79
59%
171
30%
 
 Mild
46
42%
72
24%
51
28%
4
27%
101
25%
132
36%
20
18%
15
35%
202
37%
18
40%
13
12%
303
31%
82
22%
5
29%
11
17%
42
31%
284
49%
 
 Severe
11
10%
27
9%
25
14%
0
0%
52
13%
26
7%
2
2%
7
16%
41
8%
2
4%
3
3%
133
14%
29
8%
0
0%
0
0%
10
7%
91
16%
 
 Missing
0
0%
24
8%
20
11%
0
0%
2
0%
5
1%
8
7%
2
5%
5
1%
7
16%
6
6%
134
14%
3
1%
0
0%
4
6%
3
2%
32
6%
 
Cause of injury
 
 
 
 
 
 
 
 
 
 
 
 
 
 
 
 
 
 
 
 
 
 
 
 
 
 
 
 
 
 
 
 
 
 
<0.001
 Road traffic accident
9
8%
111
37%
66
36%
6
40%
171
42%
110
30%
49
43%
14
33%
270
50%
16
36%
13
12%
358
37%
141
39%
9
53%
23
37%
43
32%
210
36%
 
 Fall
76
70%
126
42%
88
48%
6
40%
177
43%
177
48%
52
46%
20
47%
192
36%
21
47%
28
27%
502
52%
153
42%
3
18%
25
40%
55
41%
254
44%
 
 Violence
3
3%
11
4%
5
3%
0
0%
20
5%
26
7%
5
4%
6
14%
15
3%
5
11%
32
30%
27
3%
27
7%
2
12%
8
13%
6
4%
46
8%
 
 Self-harm
0
0%
4
1%
1
1%
0
0%
11
3%
2
1%
3
3%
0
0%
10
2%
0
0%
0
0%
6
1%
1
0%
0
0%
2
3%
2
1%
6
1%
 
 Other
17
16%
26
9%
19
10%
2
13%
23
6%
35
10%
5
4%
1
2%
43
8%
1
2%
25
24%
59
6%
36
10%
3
18%
5
8%
14
10%
48
8%
 
 Missing
4
4%
20
7%
4
2%
1
7%
8
2%
17
5%
0
0%
2
5%
10
2%
2
4%
7
7%
10
1%
8
2%
0
0%
0
0%
14
10%
14
2%
 
TBI severity
 
 
 
 
 
 
 
 
 
 
 
 
 
 
 
 
 
 
 
 
 
 
 
 
 
 
 
 
 
 
 
 
 
 
<0.001
 Mild
62
57%
187
63%
124
68%
8
53%
298
73%
275
75%
35
31%
27
63%
306
57%
24
53%
77
73%
671
70%
275
75%
12
71%
56
89%
61
46%
356
62%
 
 Moderate
13
12%
23
8%
13
7%
2
13%
18
4%
33
9%
12
11%
3
7%
79
15%
5
11%
4
4%
83
9%
25
7%
1
6%
1
2%
18
13%
38
7%
 
 Severe
34
31%
62
21%
38
21%
5
33%
91
22%
43
12%
59
52%
5
12%
149
28%
15
33%
4
4%
176
18%
57
16%
1
6%
6
10%
45
34%
172
30%
 
 Missing
0
0%
26
9%
8
4%
0
0%
3
1%
16
4%
8
7%
8
19%
6
1%
1
2%
20
19%
32
3%
9
2%
3
18%
0
0%
10
7%
12
2%
 
Brain AIS
 
 
 
 
 
 
 
 
 
 
 
 
 
 
 
 
 
 
 
 
 
 
 
 
 
 
 
 
 
 
 
 
 
 
<0.001
 Minor
0
0%
39
13%
28
15%
1
7%
98
24%
42
11%
1
1%
12
28%
109
20%
0
0%
31
30%
214
22%
29
8%
5
29%
25
40%
9
7%
160
28%
 
 Moderate
0
0%
22
7%
24
13%
1
7%
70
17%
115
31%
1
1%
2
5%
39
7%
0
0%
15
14%
75
8%
77
21%
1
6%
13
21%
11
8%
37
6%
 
 Serious
0
0%
68
23%
58
32%
2
13%
108
26%
97
26%
4
4%
9
21%
99
18%
22
49%
48
46%
372
39%
127
35%
9
53%
18
29%
24
18%
118
20%
 
 Severe
79
72%
67
22%
34
19%
3
20%
80
20%
54
15%
30
26%
10
23%
106
20%
10
22%
3
3%
116
12%
60
16%
2
12%
2
3%
16
12%
43
7%
 
 Critical
29
27%
47
16%
34
19%
6
40%
50
12%
58
16%
76
67%
10
23%
171
32%
13
29%
8
8%
145
15%
65
18%
0
0%
4
6%
70
52%
214
37%
 
 Unsurvivable
1
1%
2
1%
5
3%
0
0%
4
1%
1
0%
2
2%
0
0%
15
3%
0
0%
0
0%
40
4%
8
2%
0
0%
1
2%
1
1%
6
1%
 
 Missing
0
0%
53
18%
0
0%
2
13%
0
0%
0
0%
0
0%
0
0%
1
0%
0
0%
0
0%
0
0%
0
0%
0
0%
0
0%
3
2%
0
0%
 
ISS
 
 
 
 
 
 
 
 
 
 
 
 
 
 
 
 
 
 
 
 
 
 
 
 
 
 
 
 
 
 
 
 
 
 
<0.001
 Minor (≤16)
53
49%
113
38%
79
43%
8
53%
241
59%
252
69%
13
11%
22
51%
207
38%
31
69%
88
84%
503
52%
205
56%
10
59%
52
83%
43
32%
256
44%
 
 Major (16-25)
34
31%
47
16%
44
24%
4
27%
62
15%
67
18%
25
22%
8
19%
104
19%
8
18%
12
11%
218
23%
65
18%
6
35%
6
10%
42
31%
110
19%
 
 Critically injured (>25)
22
20%
86
29%
60
33%
3
20%
107
26%
48
13%
76
67%
13
30%
228
42%
6
13%
5
5%
241
25%
96
26%
1
6%
5
8%
47
35%
212
37%
 
 Missing
0
0%
52
17%
0
0%
0
0%
0
0%
0
0%
0
0%
0
0%
1
0%
0
0%
0
0%
0
0%
0
0%
0
0%
0
0%
2
1%
0
0%
 
Baseline pupillary reaction
 
 
 
 
 
 
 
 
 
 
 
 
 
 
 
 
 
 
 
 
 
 
 
 
 
 
 
 
 
 
 
 
 
 
<0.001
 Both reacting
90
83%
206
69%
158
86%
13
87%
371
90%
305
83%
79
69%
33
77%
472
87%
37
82%
84
80%
838
87%
303
83%
13
76%
62
98%
99
74%
491
85%
 
 One reacting
1
1%
20
7%
9
5%
1
7%
16
4%
10
3%
4
4%
0
0%
13
2%
4
9%
1
1%
35
4%
13
4%
0
0%
0
0%
7
5%
28
5%
 
 Both unreacting
16
15%
19
6%
7
4%
0
0%
22
5%
14
4%
13
11%
6
14%
29
5%
1
2%
0
0%
74
8%
28
8%
1
6%
1
2%
19
14%
27
5%
 
 Missing
2
2%
53
18%
9
5%
1
7%
1
0%
38
10%
18
16%
4
9%
26
5%
3
7%
20
19%
15
2%
22
6%
3
18%
0
0%
9
7%
32
6%
 
CT abnormalities
 
 
 
 
 
 
 
 
 
 
 
 
 
 
 
 
 
 
 
 
 
 
 
 
 
 
 
 
 
 
 
 
 
 
 
 Any intracranial abnormality
99
91%
175
59%
92
50%
3
20%
256
62%
188
51%
101
89%
19
44%
344
64%
3
7%
17
16%
492
51%
185
51%
6
35%
29
46%
98
73%
281
49%
<0.001
 Cisternal compression
19
17%
34
11%
26
14%
1
7%
45
11%
40
11%
33
29%
6
14%
96
18%
0
0%
4
4%
164
17%
25
7%
0
0%
5
8%
42
31%
87
15%
<0.001
 Midline shift
13
12%
22
7%
15
8%
1
7%
25
6%
35
10%
26
23%
4
9%
70
13%
0
0%
4
4%
126
13%
21
6%
2
12%
4
6%
29
22%
58
10%
<0.001
 Subarachnoid hemorrhage
84
77%
134
45%
72
39%
2
13%
192
47%
128
35%
86
75%
15
35%
274
51%
1
2%
9
9%
359
37%
122
33%
3
18%
24
38%
80
60%
208
36%
<0.001
 Epidural hematoma
14
13%
31
10%
12
7%
1
7%
36
9%
29
8%
30
26%
4
9%
63
12%
1
2%
3
3%
77
8%
24
7%
1
6%
9
14%
22
16%
68
12%
<0.001
 Acute subdural heamtoma
45
41%
54
18%
51
28%
2
13%
96
23%
98
27%
52
46%
10
23%
174
32%
1
2%
11
10%
255
27%
66
18%
3
18%
9
14%
59
44%
140
24%
<0.001
 Diffuse axonal injury
17
16%
39
13%
14
8%
1
7%
41
10%
22
6%
25
22%
3
7%
50
9%
0
0%
1
1%
74
8%
61
17%
0
0%
2
3%
21
16%
72
12%
<0.001
 Contusion
52
48%
101
34%
64
35%
3
20%
126
31%
95
26%
74
65%
13
30%
207
38%
2
4%
4
4%
255
27%
101
28%
2
12%
12
19%
57
43%
168
29%
<0.001
Inhospital mortality
 
 
 
 
 
 
 
 
 
 
 
 
 
 
 
 
 
 
 
 
 
 
 
 
 
 
 
 
 
 
 
 
 
 
<0.001
 Alive
95
87%
234
79%
113
62%
12
80%
261
64%
275
75%
102
89%
26
60%
407
75%
43
96%
78
74%
719
75%
277
76%
14
82%
38
60%
108
81%
414
72%
 
 Dead
14
13%
16
5%
16
9%
2
13%
20
5%
2
1%
12
11%
6
14%
48
9%
2
4%
1
1%
101
10%
19
5%
0
0%
6
10%
6
4%
39
7%
 
 Missing
0
0%
48
16%
54
30%
1
7%
129
31%
90
25%
0
0%
11
26%
85
16%
0
0%
26
25%
142
15%
70
19%
3
18%
19
30%
20
15%
125
22%
 
GOSE-6 months disability 
 
 
 
 
 
 
 
 
 
 
 
 
 
 
 
 
 
 
 
 
 
 
 
 
 
 
 
 
 
 
 
 
 
 
<0.001
1
23
21%
30
10%
21
11%
2
13%
24
6%
15
4%
12
11%
8
19%
73
14%
6
13%
6
6%
141
15%
28
8%
0
0%
6
10%
14
10%
61
11%
 
 2_or_3
9
8%
12
4%
12
7%
0
0%
32
8%
21
6%
6
5%
1
2%
74
14%
4
9%
3
3%
46
5%
19
5%
2
12%
2
3%
21
16%
50
9%
 
4
9
8%
17
6%
1
1%
1
7%
15
4%
13
4%
8
7%
0
0%
22
4%
3
7%
0
0%
33
3%
9
2%
1
6%
1
2%
9
7%
32
6%
 
5
4
4%
23
8%
1
1%
0
0%
36
9%
35
10%
20
18%
2
5%
38
7%
4
9%
3
3%
71
7%
37
10%
1
6%
0
0%
13
10%
51
9%
 
6
4
4%
40
13%
14
8%
0
0%
23
6%
27
7%
11
10%
0
0%
55
10%
8
18%
0
0%
78
8%
63
17%
1
6%
5
8%
13
10%
41
7%
 
7
8
7%
46
15%
10
5%
1
7%
85
21%
63
17%
16
14%
1
2%
66
12%
5
11%
8
8%
211
22%
66
18%
0
0%
7
11%
13
10%
52
9%
 
8
26
24%
77
26%
59
32%
4
27%
127
31%
166
45%
14
12%
4
9%
161
30%
14
31%
62
59%
283
29%
128
35%
6
35%
24
38%
29
22%
141
24%
 
 Missing
26
24%
53
18%
65
36%
7
47%
68
17%
27
7%
27
24%
27
63%
51
9%
1
2%
23
22%
99
10%
16
4%
6
35%
18
29%
22
16%
150
26%
 


## Supplementary Methods

Example of calculation for ambulance costs of patient with TBI treated in Germany
Step 1: define unit price of ambulance transportation (Supplementary Table S1)
€741

Step 2:  calculate unit price for 2017 using general consumer price index (Supplementary Table S2)
€741* 0.983 (inflation 2018) * 0.986 (inflation 2017)= €718 

Step 3: calculate country specific unit price for Germany from Dutch reference price using GDP-PPP (Supplementary Table S3)
(€718 * 1.278772379) (PPP for GDP in US Dollar of The Netherlands) * 0.745 (PPP for GDP in National currency per US Dollar of Germany)= €684 

Step 4: calculate total costs of ambulance transportation by multiplying country specific unit price with number of healthcare units used (i.e. number times ambulance is used) 
€684 * 1

Total costs of using the ambulance service once for a patient with TBI treated in Germany is €684
